# Supplementary material for: Spatial pattern and environmental determinants of benthic diatom diversity in the middle and lower reaches of the Yellow River
Source: Front Microbiol. 2025 Oct 16;16:1677888. doi: 10.3389/fmicb.2025.1677888 (PMC12571835; doi:10.3389/fmicb.2025.1677888)
Supplement: Supplementary file 2 [file Data_Sheet_1.csv]

spe	Cyclotella_meneghiniana	Cyclotella_sp	Aulacoseira_granulata	Melosira_varians	Cocconeis_placentula	Cocconeis_sp	Achnanthes_sp	Achnanthes_trinodis	Achnanthidium_exiguum	Achnanthidium_eutrophilum	Achnanthidium_minutissimum	Achnanthidium_sp	Achnanthidium_latecephalum	Achnanthidium_rivulare	Eunotia_sp	Nitzschia_paleacea	Nitzschia_valdecostata	Nitzschia_obtusa	Nitzschia_umbonata	Nitzschia_alpina	Nitzschia_palea	Nitzschia_perminuta	Nitzschia_frustulum	Nitzschia_sp	Nitzschia_sinuata_var_tabellaria	Nitzschia_flexa	Nitzschia_sociabilis	Nitzachia_filiformis	Nitzschia_brevissima	Nitzschia_sigma	Nitzschia_microcephala	Nitxschia_subacicularis	Nitzschia_inconspicua	Nitzschia_recta	Nitzschia_intermedia	Tryblionella_sp	Tryblionella_apiculata	Tryblionella_salinarum	Surirella_minuta	Surirella_ovata	Surirella_sp	Surirella_angusta	Encyonema_lacustre	Encyonema_sp	Encyonema_silesiacum	Encyonema_gracile	Encyonema_minutum	Encyonema_latens	Cymbella_lacustris
S1	2530	0	0	3587	0	0	0	0	0	0	0	0	0	0	4287	0	0	4552	1695	0	0	0	0	0	4998	0	0	0	0	4006	0	745	0	0	3508	0	771	0	0	0	0	1751	0	1965	0	4413	0	3421	4760
S2	0	0	0	0	0	0	2114	0	0	0	835	0	0	0	0	0	0	0	0	0	0	0	0	0	0	2524	0	0	0	0	0	0	0	0	2598	0	0	0	0	0	0	0	0	0	0	1249	0	0	0
S3	0	3213	3476	2028	0	0	2141	0	0	0	0	0	0	2696	3652	0	3571	3557	0	0	0	0	0	2278	0	0	0	0	0	0	0	1594	3701	0	0	2356	0	0	0	0	0	0	0	955	0	0	0	0	0
S4	0	3654	0	0	0	0	0	0	0	0	964	4992	0	0	0	0	0	0	0	0	0	0	0	0	0	0	714	0	0	0	0	4553	0	0	0	0	0	0	3904	0	0	0	0	0	0	0	0	0	0
S5	0	4476	0	0	0	0	0	0	0	0	2486	579	0	0	0	0	0	0	0	0	1383	3331	0	2477	2624	0	0	0	0	684	2831	2317	0	0	3309	3333	1884	0	0	0	833	0	0	0	4717	0	0	0	0
S6	2504	0	4756	2901	0	4673	0	0	0	1524	0	0	3011	4243	0	0	0	0	0	0	0	0	0	0	0	0	0	0	0	940	0	0	0	0	0	0	0	0	0	0	3245	0	726	3757	3824	0	3406	0	0
S7	2442	2413	0	0	0	0	0	837	0	0	0	4930	0	0	811	0	1291	1223	0	0	972	533	0	748	0	3637	0	0	2384	0	0	0	0	0	0	0	0	0	0	0	0	4981	0	0	2844	875	0	0	0
S8	4630	0	0	0	0	0	2016	0	0	3346	0	0	0	0	0	0	0	0	0	0	0	0	4408	0	0	0	4188	0	0	0	0	1754	0	0	0	0	0	0	0	0	0	0	0	0	0	558	0	0	0
S9	0	3234	1712	0	0	0	0	0	4624	0	3372	0	0	0	0	0	0	0	0	0	0	0	0	0	0	0	0	0	0	0	0	0	0	0	0	0	0	0	0	0	0	0	0	0	2966	1939	0	2211	0
S10	744	0	0	0	4890	0	0	0	0	0	0	0	3754	4633	0	0	789	0	0	4015	0	3182	0	3654	0	0	0	0	0	0	0	0	0	0	0	0	0	4494	0	0	0	0	0	0	0	0	0	0	4453
S11	4676	0	0	0	0	0	2122	0	0	0	4270	0	4814	2736	0	0	0	0	2386	2655	0	0	0	0	0	0	3353	0	0	0	0	0	0	4192	0	0	0	0	0	0	0	2291	0	1844	0	1080	0	0	2515
S12	0	3192	0	0	0	0	0	0	0	4335	0	0	0	0	0	4550	0	2156	0	3960	0	0	0	806	2275	0	0	0	0	0	0	0	3881	0	0	3440	0	0	0	0	0	0	0	0	0	0	0	0	0
S13	3302	0	0	1474	0	3125	2176	4853	0	0	0	0	0	0	0	0	0	2561	2956	4514	1795	0	0	0	0	0	0	3907	0	0	0	2377	4245	0	0	0	0	1314	3542	0	1543	0	0	0	0	0	0	809	0
S14	0	0	1375	0	0	0	0	0	0	0	0	0	0	0	0	0	0	0	0	3695	0	0	0	0	0	0	0	0	0	0	4737	0	0	4869	0	0	0	0	0	0	0	0	0	0	0	0	0	0	0
S15	0	0	1057	0	0	3332	0	2225	0	522	0	0	1620	0	0	0	0	0	0	0	0	0	0	0	0	3913	0	0	0	0	0	0	0	0	0	0	1851	0	3396	1193	0	0	1447	0	0	0	0	0	0
S16	0	0	3954	0	0	0	0	0	3371	862	0	0	0	0	0	0	0	0	3011	0	0	0	0	3812	0	0	0	0	0	1947	0	3475	0	0	0	0	2824	2156	0	0	0	0	0	0	0	0	0	0	0
S17	0	1425	0	0	0	0	0	0	0	0	0	2603	0	0	0	4731	0	0	0	0	0	2355	0	0	0	0	0	0	1985	0	0	0	0	1948	0	0	4427	3036	0	0	3755	0	0	0	0	0	0	2007	0
S18	4483	0	0	4570	3086	0	0	0	4560	0	0	0	0	968	2600	0	0	0	0	0	1643	0	0	0	0	0	0	4332	2842	0	0	0	0	1305	0	0	0	0	0	0	0	0	0	0	0	0	0	0	0
S19	0	2050	0	0	0	4974	0	4959	0	0	0	1531	0	0	2572	0	0	0	0	0	0	0	0	0	0	2594	4251	4969	0	0	4147	0	0	0	0	578	0	0	0	0	0	0	0	0	0	0	0	0	0
S20	0	0	0	0	0	0	0	0	0	0	0	3363	0	0	0	0	2686	0	0	0	0	0	0	0	2334	0	0	611	3799	0	0	0	0	1096	0	0	4006	0	0	0	0	0	0	0	0	0	952	0	0
S21	0	3928	0	0	4848	0	3993	0	0	4404	2727	0	2357	0	0	4425	0	0	1774	0	0	0	2708	0	0	4964	0	0	0	0	0	0	0	0	0	0	0	0	0	0	0	0	0	0	0	0	0	0	0
S22	0	0	0	3833	0	0	0	0	0	0	4492	0	0	0	0	0	0	4229	0	0	0	4473	0	0	0	0	0	0	0	3472	0	0	0	2991	0	0	0	2722	792	0	0	2975	4119	0	0	0	0	0	0
S23	0	0	0	0	4504	0	1395	0	3386	4611	1568	0	0	0	0	0	0	0	0	0	0	0	0	0	0	0	3306	0	0	0	0	0	0	0	0	0	0	0	0	1246	0	0	0	0	0	0	1258	0	0
S24	0	0	3146	0	0	0	0	0	0	0	0	2510	0	0	0	847	0	0	4327	0	4333	0	2488	0	3341	0	0	3648	0	0	0	0	0	0	0	3791	0	0	0	3321	4017	0	0	2573	0	0	0	0	0
S25	0	2137	4946	0	766	2537	3193	0	4333	1830	0	0	0	2818	0	0	0	0	0	0	1522	0	0	0	2174	0	0	0	0	0	0	0	0	0	0	0	0	0	0	1809	0	0	4912	0	0	0	4082	0	0
S26	0	0	0	0	0	1667	0	1318	615	0	0	0	0	0	1633	0	0	0	0	0	574	0	0	0	0	0	0	0	0	1181	0	0	0	0	0	0	0	0	1570	1096	0	0	0	0	0	0	0	0	1981
S27	0	0	335	0	0	0	0	0	0	0	0	0	0	0	0	0	0	0	0	0	0	0	408	242	0	0	0	0	0	0	0	0	0	0	0	1195	0	0	0	0	0	0	702	0	0	1450	0	1675	0
S28	645	1087	0	0	0	0	0	0	0	0	0	0	0	0	0	0	1679	0	0	0	0	0	0	0	0	0	0	0	160	719	669	0	0	0	0	0	0	0	0	0	0	842	0	0	0	0	0	0	0
S29	0	0	0	1266	1237	0	0	0	0	0	0	0	0	0	0	0	0	0	0	0	0	0	0	0	0	0	0	0	1417	0	0	0	0	0	1029	65	0	0	0	0	0	0	0	0	0	0	0	0	0
S30	0	0	127	1234	0	1482	0	1988	0	0	0	0	0	0	0	0	1111	0	537	0	1241	1610	0	843	0	0	0	0	0	0	0	0	975	0	0	0	0	0	0	1364	0	0	0	0	0	0	0	935	0
S31	0	0	0	0	0	0	1188	749	54	0	0	0	0	0	0	0	0	0	0	0	445	0	1287	0	0	0	64	0	0	0	1073	0	0	0	0	0	0	0	0	1832	0	0	0	1286	0	0	0	0	0
S32	93	0	0	1709	1222	0	0	400	72	0	0	0	1657	0	218	0	1116	0	0	0	0	810	841	0	0	0	0	0	0	0	1892	0	0	0	0	0	0	0	0	1795	1299	0	0	979	0	0	0	0	0
S33	0	0	606	0	0	0	0	0	0	0	0	0	0	0	0	0	0	0	0	0	0	0	0	0	0	0	0	0	1754	293	0	0	1266	0	0	0	0	0	0	0	515	0	0	0	0	0	885	0	0
S34	1423	0	0	1772	0	0	0	0	0	0	0	0	0	0	1432	1894	920	0	0	0	0	0	599	0	0	0	1275	0	0	0	0	0	0	0	0	0	0	0	0	0	0	0	0	0	0	0	0	0	0
S35	1742	0	0	0	0	0	0	0	0	0	0	0	0	0	0	0	0	0	1516	0	0	0	0	0	0	0	0	0	0	1287	0	0	0	0	1774	0	0	0	0	1449	0	0	472	0	0	0	0	1758	0
S36	1043	0	0	0	1024	0	1927	0	698	0	0	0	1219	0	0	0	0	0	0	0	0	158	1496	0	0	0	0	0	0	0	0	0	1406	0	982	0	0	136	0	0	0	0	0	1486	0	0	0	0	0
S37	0	0	0	1383	0	0	0	1769	868	0	0	0	0	0	1512	0	1419	0	559	0	217	1184	793	888	0	0	0	0	0	1583	0	0	1023	0	0	0	0	615	0	234	0	0	0	0	0	0	0	0	0
S38	0	0	0	0	0	0	0	0	0	0	0	0	0	0	0	1742	0	0	118	0	0	0	0	0	0	0	0	0	0	0	524	0	0	0	515	254	0	0	0	0	0	0	0	0	0	0	258	0	0
S39	0	0	0	0	0	0	0	0	0	0	0	0	0	0	0	0	1562	0	0	0	0	0	0	0	0	0	0	0	0	0	0	0	0	0	0	0	0	0	0	0	0	0	0	0	0	0	0	0	0
S40	0	0	0	0	0	0	0	0	0	0	0	0	416	0	0	0	0	0	0	0	1480	0	0	1818	0	0	0	0	777	0	0	0	0	0	0	0	0	0	0	0	0	0	1648	0	0	1958	0	0	0
S41	0	0	0	0	1146	0	0	0	0	0	0	0	1650	0	0	0	0	0	0	0	0	843	1101	0	0	0	0	0	0	0	973	0	0	0	1972	759	0	0	0	0	0	857	0	0	0	0	134	0	58
S42	621	0	0	0	0	1676	0	0	0	0	0	0	0	0	0	0	0	0	0	0	0	0	1111	0	0	0	0	0	0	0	0	0	0	0	0	0	0	0	1103	0	0	0	963	0	0	0	1433	0	0
S43	936	0	0	0	0	0	0	1725	0	0	0	0	0	490	0	0	0	0	0	0	1185	0	0	0	0	0	0	0	1094	0	0	0	0	0	0	0	0	0	0	0	0	0	0	0	0	0	0	0	0
S44	0	0	0	0	0	851	1576	0	0	0	0	0	0	0	0	478	1969	0	128	0	0	0	1221	788	0	0	464	0	913	0	0	0	0	0	0	0	0	0	1296	0	0	1497	0	0	0	0	0	0	0
S45	0	0	0	0	1863	0	0	0	0	0	0	0	0	1862	1324	0	1309	0	0	0	1857	0	0	0	0	0	0	0	0	863	0	0	0	0	95	0	0	1215	0	0	0	0	0	0	0	659	1705	0	0
S46	0	0	311	0	0	0	0	1816	0	0	0	0	0	0	0	916	0	861	0	0	0	0	0	0	0	0	0	0	0	0	0	0	0	0	0	0	0	0	0	0	0	0	0	0	0	0	0	1118	0
[truncated: 81 more columns]
