# Supplementary material for: Spatial pattern and environmental determinants of benthic diatom diversity in the middle and lower reaches of the Yellow River
Source: Front Microbiol. 2025 Oct 16;16:1677888. doi: 10.3389/fmicb.2025.1677888 (PMC12571835; doi:10.3389/fmicb.2025.1677888)
Supplement: Supplementary file 3 [file Data_Sheet_2.csv]

site	T	Cond	pH	DO	COD	NH3_N	TP	TN	Tur	Longitude	Latitude	Urban	Corp	Ranch	Vegetation	Water	Tree	Bare
S1	16.3	53.1	8	6.9	2.3	0.17	0.066	1.41	141.7	111.838856	40.772778	0.274	0.101	0.217	0.104	0.375	0.127	0.004
S2	15.5	47.9	7	7.4	1.4	0.25	0.033	2.96	189.5	111.110739	40.258611	0.097	0.152	0.106	0.334	0.303	0.222	0.203
S3	18.8	71.1	8	6.7	2.8	0.15	0.079	2.75	150.2	111.453383	39.901944	0.353	0.173	0.168	0.271	0.145	0.142	0.038
S4	17.3	71.1	8	7.4	2.3	0.06	0.088	1.32	219.9	112.210052	40.230278	0.284	0.193	0.211	0.044	0.104	0.174	0.141
S5	18.2	44.1	8	7.7	1.4	0.1	0.035	2.6	118.1	111.381999	39.487778	0.354	0.107	0.124	0.128	0.218	0.379	0.19
S6	12.4	30.7	8	7.1	1	0.08	0.01	1.28	35.1	111.096464	39.030833	0.043	0.233	0.01	0.083	0.298	0.137	0.284
S7	14.3	30.9	9	7.1	1.1	0.08	0.05	1.28	63.6	111.76747	39.045278	0.158	0.14	0.124	0.36	0.3	0.222	0.348
S8	22.4	93	8	7.7	2.1	0.13	0.058	1.67	24.1	110.553947	38.188611	0.272	0.05	0.329	0.147	0.222	0.345	0.24
S9	24.8	79.1	8	8.1	2	0.05	0.02	2.61	7.9	110.782375	37.560556	0.023	0.35	0.033	0.3	0.288	0.213	0.081
S10	23.8	121.5	8	5.8	5.4	0.53	0.248	8.21	90.3	109.711618	37.531944	0.197	0.196	0.27	0.28	0.102	0.204	0.03
S11	21.4	75.1	9	10.3	2	0.02	0.005	1.66	3.3	110.425456	36.960833	0.228	0.015	0.148	0.101	0.02	0.338	0.177
S12	25.8	89.9	8	13.2	2.1	0.03	0.025	3.34	21.2	107.283314	36.618056	0.157	0.281	0.266	0.258	0.032	0.008	0.074
S13	24.7	129.7	8	8.6	9.5	0.36	0.195	7.05	255	110.082813	36.518333	0.161	0.159	0.213	0.076	0.294	0.192	0.055
S14	25.8	81.9	8	9.3	2.8	0.03	0.052	1.82	137.7	110.4825	36.161389	0.066	0.356	0.013	0.29	0.361	0.363	0.07
S15	25.2	137	8	7.3	9	0.06	0.17	3.91	46.1	109.583056	36.304167	0.358	0.294	0.252	0.292	0.118	0.211	0.339
S16	22.6	80.6	8	7.9	1.4	0.19	0.032	2.55	13.2	110.596667	35.5475	0.233	0.169	0.149	0.346	0.081	0.354	0.126
S17	21.5	74	8	8.2	2.6	0.12	0.062	2.46	93.5	111.396111	35.604444	0.055	0.231	0.268	0.146	0.045	0.203	0.236
S18	26.2	145	8	9	7.6	0.17	0.144	5.34	115.1	111.91	37.146389	0.302	0.253	0.309	0.109	0.211	0.142	0.373
S19	27.1	63.9	8	10.2	4.2	0.3	0.089	2.31	23.9	113.166389	37.688889	0.052	0.063	0.113	0.077	0.292	0.25	0.342
S20	25.6	51.2	8	8	2.1	0.04	0.05	2.07	17	110.339722	34.905	0.144	0.194	0.327	0.103	0.219	0.095	0.346
S21	26.5	68.2	7	7	2.6	0.05	0.057	2.52	11.3	106.956111	34.333889	0.215	0.239	0.2	0.005	0.271	0.024	0.32
S22	26.2	58.5	8	7.5	2.7	0.09	0.078	3.79	16.8	108.555	34.3625	0.179	0.143	0.081	0.093	0.359	0.052	0.237
S23	13.9	45.5	8	9.3	1.5	0.03	0.012	2.77	3.8	111.081944	34.676389	0.064	0.366	0.371	0.262	0.187	0.263	0.36
S24	22	61	8	7.3	2.4	0.03	0.02	5.43	5.3	112.052778	35.019167	0.206	0.333	0.363	0.059	0.074	0.133	0.186
S25	24	73.1	8	6.9	3.1	0.1	0.02	2.31	18.9	112.909444	34.805	0.357	0.354	0.047	0.179	0.129	0.359	0.257
S26	22.4	93.7	8	6.7	1.5	0.07	0.027	3.29	5.6	113.515833	35.008056	0.103	0.303	0.089	0.032	0.185	0.038	0.279
S27	24.5	89.6	8	7.1	3.2	0.02	0.07	1.87	78.7	114.034167	34.938333	0.225	0.07	0.228	0.273	0.17	0.165	0.246
S28	25.1	54.8	8	7.9	1.4	0.09	0.036	2.09	22.4	114.472778	34.878333	0.165	0.372	0.025	0.119	0.375	0.35	0.264
S29	23.9	74.2	8	11.4	2.2	0.02	0.005	2.96	1.4	114.781944	34.978056	0.125	0.187	0.376	0.368	0.112	0.175	0.275
S30	26	59.6	8	7.3	4.1	0.15	0.072	5.65	27.8	116.744044	36.639176	0.04	0.052	0.167	0.206	0.244	0.303	0.341
S31	24.1	72.1	8	9.1	2.3	0.08	0.033	5.31	21.9	115.450056	35.576389	0.035	0.174	0.077	0.144	0.31	0.015	0.173
S32	24.8	56.6	8	8.7	2.5	0.17	0.045	4.39	59.4	116.127778	36.015	0.334	0.296	0.378	0.112	0.189	0.288	0.31
S33	24.9	75.7	8	8.7	5.4	0.38	0.25	5.34	123.6	116.847222	35.925278	0.304	0.12	0.211	0.345	0.126	0.211	0.223
S34	24.5	82.7	8	5.7	4	0.31	0.123	4.54	405.9	116.2231	35.9462	0.317	0.286	0.36	0.267	0.323	0.328	0.149
S35	22.3	90.6	9	8.1	2.4	0.03	0.021	2.36	55.5	116.1976	35.9786	0.105	0.249	0.046	0.319	0.197	0.16	0.222
S36	25.9	89.2	8	7.8	2.6	0.02	0.033	2.73	17.9	113.6801	34.919	0.163	0.027	0.017	0.042	0.337	0.312	0.257
S37	24.6	93.3	8	7.5	2.3	0.15	0.018	2.86	4.5	116.338	36.2975	0.314	0.061	0.374	0.18	0.309	0.119	0.167
S38	18.5	76.8	8	8	2.6	0.05	0.098	3.77	924.1	118.3074	37.5145	0.238	0.027	0.252	0.111	0.233	0.27	0.065
S39	23	89.2	8	7.2	2.7	0.03	0.118	6.34	2318.4	118.7218	37.8866	0.273	0.277	0.162	0.033	0.013	0.319	0.067
S40	20	116	8	8.8	4.2	0.35	0.03	1.6	9.6	119.156	37.76	0.319	0.009	0.153	0.058	0.063	0.197	0.278
S41	23	119	8	8.4	4	0.28	0.03	1.66	5.1	118.536796	37.604608	0.371	0.199	0.087	0.195	0.056	0.269	0.31
S42	14.5	103	8	8.9	3.2	0.09	0.043	3.44	174	118.764515	37.738202	0.217	0.29	0.289	0.086	0.335	0.17	0.038
S43	17.9	91.2	8	8.1	2.4	0.08	0.053	3.48	464	119.136866	37.749573	0.102	0.319	0.221	0.348	0.163	0.296	0.278
S44	20.5	87.4	8	8.2	1.9	0.24	0.025	2.14	480	119.130477	37.770679	0.306	0.371	0.277	0.141	0.257	0.099	0.166
S45	20.2	96.3	8	8.1	2.1	0.21	0.04	3.44	459	118.723229	38.073226	0.311	0.331	0.118	0.24	0.172	0.216	0.249
S46	21.1	84.4	8	8.3	2.2	0.23	0.04	2.32	576	118.723924	38.020238	0.203	0.063	0.159	0.155	0.242	0.019	0.166
